# Supplementary material for: Thermosensitive Poly(DHSe/PEG/PPG Urethane)-Based Hydrogel Extended Remdesivir Application in Ophthalmic Medication
Source: Pharmaceutics. 2021 Dec 27;14(1):50. doi: 10.3390/pharmaceutics14010050 (PMC8778792; doi:10.3390/pharmaceutics14010050)
Supplement: Supplementary file 1 [file pharmaceutics-14-00050-s001.zip]

Archive with 1 entries (1 files):
- pharmaceutics-1488753-supplementary.pdf
